# Supplementary material for: Leadership in public administration amid crisis: a meta-analysis of leadership styles and crisis management related outcomes
Source: Front Psychol. 2026 May 18;17:1803778. doi: 10.3389/fpsyg.2026.1803778 (PMC13222819; doi:10.3389/fpsyg.2026.1803778)
Supplement: Supplementary file 2 [file Data_Sheet_1.csv]

ID	Sample	No	Author, Year	Leadership Style (IV)	Correlate (DV)	Crisis Management Related Outcomes	Effect Size (r)	N	Administrative Subfield	Country	Types of Crises	Hierarchy level
1	1	1	Gharib & Elnahas, 2021	Transformational	Crisis management	Crisis phase	0.16	300	Public Health	Asia	Civil Conflict	Junior
2	1	2	Gharib & Elnahas, 2021	Authoritarian	Crisis management	Crisis phase	0.2	300	Public Health	Asia	Civil Conflict	Junior
3	1	3	Gharib & Elnahas, 2021	Democratic	Crisis management	Crisis phase	0.166	300	Public Health	Asia	Civil Conflict	Junior
4	2	1	Hasan & Rjoub, 2017	Transformational	Crisis management	Crisis phase	0.662	630	Public Service	Asia	Civil Conflict	Junior
5	2	2	Hasan & Rjoub, 2017	Transactional	Crisis management	Crisis phase	0.526	630	Public Service	Asia	Civil Conflict	Junior
6	2	3	Hasan & Rjoub, 2017	Charismatic	Crisis management	Crisis phase	0.629	630	Public Service	Asia	Civil Conflict	Junior
7	3	1	Zeer et al., 2025	Leadership style	Crisis management	Crisis phase	0.34	129	Public Education	Asia	Civil Conflict	Junior
8	4	1	Alene, 2022	Distributed	Crisis management	Crisis phase	0.549	242	Public Education	Africa	Civil Conflict	Junior
9	5	1	Al-Lawama et al., 2023	Transformational	Crisis management	Crisis phase	0.045	59	Public Service	Asia	Civil Conflict	Senior
10	5	2	Al-Lawama et al., 2023	Transactional	Crisis management	Crisis phase	0.046	59	Public Service	Asia	Civil Conflict	Senior
11	6	1	Ly & Ly, 2024	Transformational	Technostress	Sense	0.195	351	Public Service	Asia	Pandemic	Junior
12	6	2	Ly & Ly, 2024	Transactional	Technostress	Sense	0.466	351	Public Service	Asia	Pandemic	Junior
13	6	3	Ly & Ly, 2024	Laissez faire	Technostress	Sense	0.287	351	Public Service	Asia	Pandemic	Junior
14	7	1	Zada et al., 2022	Servant	Work engagement	Meaning	0.975	277	Public Health	Asia	Pandemic	Junior
15	8	1	Arboh et al., 2024	Safety	Safety participation	Meaning	0.243	582	Public Health	Africa	Pandemic	Junior
16	8	2	Arboh et al., 2024	Safety	Safety consciousness	Sense	0.25	582	Public Health	Africa	Pandemic	Junior
17	9	1	Mao et al., 2024	Crisis	Task performance	Learning	0.373	346	Public Service	Asia	Pandemic	Junior
18	9	2	Mao et al., 2024	Crisis	Contextual performance	Learning	0.399	346	Public Service	Asia	Pandemic	Junior
19	10	1	Fahy et al., 2024b	Transformational	School performance	Learning	0.31	634	Public Education	Europe	Pandemic	Senior
20	10	2	Fahy et al., 2024b	Transformational	Work alienation	Sense	-0.15	634	Public Education	Europe	Pandemic	Senior
21	11	1	Zhao et al., 2020	Inclusive	Psychological safety	Sense	0.833	451	Public Health	Asia	Pandemic	Senior
22	11	2	Zhao et al., 2020	Inclusive	Psychological distress	Sense	0.265	451	Public Health	Asia	Pandemic	Senior
23	12	1	Habib et al., 2023	Transformational	Organizational effectiveness	Learning	0.674	214	Public Service	Asia	Pandemic	Junior
24	12	2	Habib et al., 2023	Ethical	Organizational effectiveness	Learning	0.591	214	Public Service	Asia	Pandemic	Junior
25	13	1	Yikilmaz et al., 2024	Servant	Emotional exhaustion	Sense	-0.361	336	Public Service	Europe	Natural Crisis	Junior
26	13	2	Yikilmaz et al., 2024	Servant	Workplace buoyancy	Learning	0.179	336	Public Service	Europe	Natural Crisis	Junior
27	14	1	G. Zhao et al., 2025	Digital	Knowledge sharing	Learning	0.557	306	Core Administration	Asia	Pandemic	Junior
28	14	2	G. Zhao et al., 2025	Digital	Community resilience	Sense	0.58	306	Core Administration	Asia	Pandemic	Junior
29	15	1	AlAjmi, 2022	Digital	Administrative and instruction use	Sense	0.264	517	Public Education	Asia	Pandemic	Middle
30	15	2	AlAjmi, 2022	Digital	Communication use	Sense	0.386	517	Public Education	Asia	Pandemic	Middle
31	15	3	AlAjmi, 2022	Digital	Technology integration	Learning	0.309	517	Public Education	Asia	Pandemic	Middle
32	16	1	Bellibaş et al., 2025	Social justice	Psychological capital	Meaning	0.56	991	Public Education	Europe	Natural Crisis	Junior
33	16	2	Bellibaş et al., 2025	Transformational	Psychological capital	Meaning	0.54	991	Public Education	Europe	Natural Crisis	Junior
34	17	1	Kapucu & Ustun, 2017	Task oriented	Effectiveness of crisis leadership	Learning	0.331	301	Core Administration	Europe	Civil Conflict	Middle
35	17	2	Kapucu & Ustun, 2017	People oriented	Effectiveness of crisis leadership	Learning	0.262	301	Core Administration	Europe	Civil Conflict	Middle
36	17	3	Kapucu & Ustun, 2017	Organizational oriented	Effectiveness of crisis leadership	Learning	0.27	301	Core Administration	Europe	Civil Conflict	Middle
37	18	1	Khoshlahn & Ardabili, 2016	Transformational	Service recovery	Learning	0.617	149	Public Service	Asia	Civil Conflict	Junior
38	18	2	Khoshlahn & Ardabili, 2016	Transformational	Agility	Sense	0.571	149	Public Service	Asia	Civil Conflict	Junior
39	19	1	Mao et al., 2025	Crisis	Knowledge sharing	Learning	0.667	306	Public Service	Asia	Pandemic	Senior
40	19	2	Mao et al., 2025	Crisis	Trust	Sense	0.719	307	Public Service	Asia	Pandemic	Senior
41	19	3	Mao et al., 2025	Crisis	Public service motivation	Meaning	0.581	308	Public Service	Asia	Pandemic	Senior
42	19	4	Mao et al., 2025	Crisis	Performance	Learning	0.523	309	Public Service	Asia	Pandemic	Senior
43	20	1	Aravidou et al., 2025	Collaborative	Avoidance	Decision	-0.154	186	Public Service	Europe	Civil Conflict	Middle
44	20	2	Aravidou et al., 2025	Collaborative	Compromise	Decision	0.447	186	Public Service	Europe	Civil Conflict	Middle
45	20	3	Aravidou et al., 2025	Collaborative	Confrontation	Decision	0.442	186	Public Service	Europe	Civil Conflict	Middle
46	20	4	Aravidou et al., 2025	Collaborative	Organising	Decision	0.633	186	Public Service	Europe	Civil Conflict	Middle
47	20	5	Aravidou et al., 2025	Transformational	Avoidance	Decision	-0.146	186	Public Service	Europe	Civil Conflict	Middle
48	20	6	Aravidou et al., 2025	Transformational	Compromise	Decision	0.195	186	Public Service	Europe	Civil Conflict	Middle
49	20	7	Aravidou et al., 2025	Transformational	Organising	Decision	0.28	186	Public Service	Europe	Civil Conflict	Middle
50	20	8	Aravidou et al., 2025	Authoritarian	Confrontation	Decision	0.295	186	Public Service	Europe	Civil Conflict	Middle
51	20	9	Aravidou et al., 2025	Authoritarian	Organising	Decision	0.227	186	Public Service	Europe	Civil Conflict	Middle
52	21	1	Ahmed, 2025	Resilient	Emergency governance effectiveness	Decision	0.505	263	Public Service	Asia	Pandemic	Middle
53	22	1	Harb et al., 2020	Transformational	Organizational commitment	Meaning	0.616	132	Core Administration	Asia	Civil Conflict	Middle
54	22	2	Harb et al., 2020	Transactional	Organizational commitment	Meaning	0.612	132	Core Administration	Asia	Civil Conflict	Middle
55	23	1	Jamal & Bakar, 2015	Charismatic	Crisis responsibility	Meaning	0.25	383	Public Service	Asia	Civil Conflict	Middle
56	23	2	Jamal & Bakar, 2015	Charismatic	Organizational reputation	Meaning	0.54	383	Public Service	Asia	Civil Conflict	Middle
57	24	1	Rosing et al., 2022	Democratic	Benevolence	Meaning	0.69	125	Public Service	Europe	Natural Crisis	Junior
58	24	2	Rosing et al., 2022	Democratic	Trust in leader	Sense	0.44	125	Public Service	Europe	Natural Crisis	Junior
59	25	1	Maruhom et al., 2024	Transformational	Crisis management	Crisis phase	0.664	243	Public Education	Asia	Civil Conflict	Junior
60	26	1	Bataineh et al., 2025	Situational	Crisis management	Crisis phase	0.68	405	Public Education	Asia	Civil Conflict	Senior
61	27	1	Kriemadis & Despoteris, 2023	Transformational	Extra Effort	Sense	0.893	100	Public Service	Europe	Pandemic	Junior
62	27	2	Kriemadis & Despoteris, 2023	Transformational	Effectiveness	Learning	0.854	100	Public Service	Europe	Pandemic	Junior
63	27	3	Kriemadis & Despoteris, 2023	Transformational	Satisfaction	Meaning	0.874	100	Public Service	Europe	Pandemic	Junior
64	27	4	Kriemadis & Despoteris, 2023	Transactional	Extra Effort	Sense	0.708	100	Public Service	Europe	Pandemic	Junior
65	27	5	Kriemadis & Despoteris, 2023	Transactional	Effectiveness	Learning	0.698	100	Public Service	Europe	Pandemic	Junior
66	27	6	Kriemadis & Despoteris, 2023	Transactional	Satisfaction	Meaning	0.693	100	Public Service	Europe	Pandemic	Junior
67	27	7	Kriemadis & Despoteris, 2023	Passive	Extra Effort	Sense	-0.437	100	Public Service	Europe	Pandemic	Junior
68	27	8	Kriemadis & Despoteris, 2023	Passive	Effectiveness	Learning	-0.492	100	Public Service	Europe	Pandemic	Junior
69	27	9	Kriemadis & Despoteris, 2023	Passive	Satisfaction	Meaning	-0.503	100	Public Service	Europe	Pandemic	Junior
70	28	1	Alkharabsheh et al., 2014	Transformational	Comprehensive decision making	Decision	0.54	847	Law Enforcement	Asia	Civil Conflict	Middle
71	28	2	Alkharabsheh et al., 2014	Transformational	Restrictive decision making	Decision	-0.18	847	Law Enforcement	Asia	Civil Conflict	Middle
72	28	3	Alkharabsheh et al., 2014	Transactional	Comprehensive decision making	Decision	-0.3	847	Law Enforcement	Asia	Civil Conflict	Middle
73	28	4	Alkharabsheh et al., 2014	Transactional	Restrictive decision making	Decision	0.3	847	Law Enforcement	Asia	Civil Conflict	Middle
74	29	1	Juma et al., 2022	Transformational	Risk management	Sense	0.451	307	Law Enforcement	Asia	Civil Conflict	Middle
75	29	2	Juma et al., 2022	Transformational	Performance	Learning	0.54	307	Law Enforcement	Asia	Civil Conflict	Middle
76	30	1	Alharthi & Khalifa, 2019	Crisis	Business Continuity Management	Decision	0.49	328	Public Service	North America	Civil Conflict	Junior
77	30	2	Alharthi & Khalifa, 2019	Crisis	Crisis management	Crisis phase	0.35	328	Public Service	North America	Civil Conflict	Junior
78	31	1	Williams et al., 2019	Transformational	Trust in leader	Sense	0.5	511	Public Service	North America	Natural Crisis	Junior
79	31	2	Williams et al., 2019	Transformational	Crisis leader potential	Sense	0.19	511	Public Service	North America	Natural Crisis	Junior
80	32	1	Rafique et al., 2022	Transformational	Innovative work behaviour	Learning	0.48	357	Public Education	Asia	Pandemic	Junior
81	32	2	Rafique et al., 2022	Transformational	Knowledge sharing	Learning	0.39	357	Public Education	Asia	Pandemic	Junior
82	33	1	Obuobisa-Darko et al., 2023	Responsible	Crisis management	Crisis phase	0.646	205	Public Service	Africa	Civil Conflict	Junior
83	34	1	Pham & Vu, 2023	Public value commitment leadership	Productivity	Learning	0.476	683	Public Service	Asia	Pandemic	Junior
84	34	2	Pham & Vu, 2023	Public value commitment leadership	Coporate social responsibility	Meaning	0.273	683	Public Service	Asia	Pandemic	Junior
85	35	1	Kjeldsen et al., 2023	Transformational	Crisis Intensity-Lockdown	Sense	0.072	920	Public Service	Europe	Pandemic	Junior
86	35	2	Kjeldsen et al., 2023	Transformational	Crisis Intensity-Restriction	Sense	0.077	920	Public Service	Europe	Pandemic	Junior
87	35	3	Kjeldsen et al., 2023	Transactional	Crisis Intensity-Lockdown	Sense	0.008	920	Public Service	Europe	Pandemic	Junior
88	35	4	Kjeldsen et al., 2023	Transactional	Crisis Intensity-Restriction	Sense	0.07	920	Public Service	Europe	Pandemic	Junior
89	35	5	Kjeldsen et al., 2023	Transformational	Crisis Intensity-Restriction second phase	Sense	0.023	920	Public Service	Europe	Pandemic	Junior
90	35	6	Kjeldsen et al., 2023	Transformational	Crisis Intensity-Disease second phase	Sense	0.041	920	Public Service	Europe	Pandemic	Junior
91	35	7	Kjeldsen et al., 2023	Transactional	Crisis Intensity-Restriction second phase	Sense	-0.072	920	Public Service	Europe	Pandemic	Junior
92	35	8	Kjeldsen et al., 2023	Transactional	Crisis Intensity-Disease second phase	Sense	0.001	920	Public Service	Europe	Pandemic	Junior
93	36	1	Juma, Peruma, et al., 2022	Transformational	Law enforcing performance	Decision	0.51	381	Law Enforcement	Asia	Civil Conflict	Middle
94	37	1	Huang & Zhou, 2023	Self sacrificial	Thriving at work	Meaning	0.3	405	Public Health	Asia	Pandemic	Junior
95	37	2	Huang & Zhou, 2023	Self sacrificial	Workplace well being	Meaning	0.44	405	Public Health	Asia	Pandemic	Junior
96	37	3	Huang & Zhou, 2023	Self sacrificial	Work-family conflict	Meaning	-0.11	405	Public Health	Asia	Pandemic	Junior
97	37	4	Huang & Zhou, 2023	Self leadership	Thriving at work	Meaning	0.35	405	Public Health	Asia	Pandemic	Junior
98	38	1	Ma et al., 2021	Servant	Psychological safety	Sense	-0.318	443	Public Health	Asia	Pandemic	Junior
99	38	2	Ma et al., 2021	Servant	Burnout	Sense	0.325	443	Public Health	Asia	Pandemic	Junior
100	39	1	Atılgan et al., 2025	Authentic	Crisis management	Crisis phase	0.121	403	Public Service	Europe	Natural Crisis	Junior
101	40	1	F. Ahmed et al., 2020	Inclusive	Work engagement	Meaning	0.77	514	Public Health	Asia	Pandemic	Middle
102	40	2	F. Ahmed et al., 2020	Inclusive	Psychological distress	Sense	0.14	514	Public Health	Asia	Pandemic	Middle
103	41	1	Ebrahim et al., 2022	Authoritarian	Quality of work life	Meaning	0.487	202	Public Health	Asia	Pandemic	Junior
104	41	2	Ebrahim et al., 2022	Democratic	Quality of work life	Meaning	0.6	202	Public Health	Asia	Pandemic	Junior
105	41	3	Ebrahim et al., 2022	Transformational	Quality of work life	Meaning	0.617	202	Public Health	Asia	Pandemic	Junior
106	41	4	Ebrahim et al., 2022	Transactional	Quality of work life	Meaning	0.688	202	Public Health	Asia	Pandemic	Junior
107	42	1	Zhang et al., 2022	Transformational	Innovative behaviour	Learning	0.682	1317	Public Health	Asia	Pandemic	Senior
108	43	1	Zadok et al., 2024	Transformational	Organizational resilience	Sense	0.28	609	Public Education	Asia	Civil Conflict	Middle
109	44	1	Zheng et al., 2015	Ethical	Team cohesion	Learning	0.36	338	Law Enforcement	North America	Civil Conflict	Middle
110	44	2	Zheng et al., 2015	Ethical	Emotional exhaustion	Sense	-0.35	338	Law Enforcement	North America	Civil Conflict	Middle
111	45	1	Awad & Ashour, 2022	Ethical	Moral courage	Decision	0.138	235	Public Health	Asia	Pandemic	Junior
112	45	2	Awad & Ashour, 2022	Crisis	Moral courage	Decision	0.227	235	Public Health	Asia	Pandemic	Junior
113	46	1	Bellibaş et al., 2025	Responsible	Resilience	Learning	0.45	1133	Public Education	Europe	Natural Crisis	Junior
114	46	2	Bellibaş et al., 2025	Responsible	Well being	Meaning	0.42	1133	Public Education	Europe	Natural Crisis	Junior
115	47	1	Mohammad et al., 2023	Authentic	Self efficacy	Meaning	0.287	285	Public Health	Asia	Civil Conflict	Junior
116	47	2	Mohammad et al., 2023	Authentic	Resilience	Learning	0.319	285	Public Health	Asia	Civil Conflict	Junior
117	48	1	Taie & Zoromba, 2022	Inclusive	Psychological distress	Sense	0.89	1573	Public Health	Asia	Pandemic	Junior
118	49	1	Salehi et al., 2023	Authentic	Psychological capital	Meaning	0.4	163	Public Health	Oceania	Pandemic	Junior
119	49	2	Salehi et al., 2023	Authentic	Employee well-being	Meaning	0.69	163	Public Health	Oceania	Pandemic	Junior
120	50	1	Ndone, 2025	Authentic	Job performance	Learning	0.19	698	Public Service	Africa	Civil Conflict	Junior
